# Supplementary material for: Three-dimensional morphology of the human embryonic brain
Source: Data Brief. 2015 May 18;4:116–8. doi: 10.1016/j.dib.2015.05.001 (PMC4510431; doi:10.1016/j.dib.2015.05.001)
Supplement: Supplementary file 1 — Supplementary data [file mmc1.zip]

Archive with 13 entries (13 files):
- movie3-2.mov
- CS13.mp4
- CS14.mp4
- CS15.mp4
- CS16.mp4
- CS17.mp4
- CS18.mp4
- CS19.mp4
- CS20.mp4
- CS21.mp4
- CS22.mp4
- CS23.mp4
- intercerebellum-2.mp4
